# Supplementary material for: Diversity of Neofusicoccum parvum for the Production of the Phytotoxic Metabolites (-)-Terremutin and (R)-Mellein
Source: J Fungi (Basel). 2022 Mar 19;8(3):319. doi: 10.3390/jof8030319 (PMC8948911; doi:10.3390/jof8030319)
Supplement: Supplementary file 1 [file jof-08-00319-s001.zip]

Archive with 1 entries (1 files):
- jof-1615084-SI.pdf
